# Supplementary material for: Bi-order multimodal integration of single-cell data
Source: Genome Biol. 2022 May 9;23:112. doi: 10.1186/s13059-022-02679-x (PMC9082907; doi:10.1186/s13059-022-02679-x)
Supplement: Supplementary file 3 — Additional file 3: Table S1. Parameter settings used in benchmarking experiments. [file 13059_2022_2679_MOESM3_ESM.xls]

## Sheet: TableS1_parameterSettings
Table. S1. Parameters settings used in benchmarking experiments
Dataset	Simulation	Mouse retina cell atlas	Human bone marrow data
Task	Theoretical validation	scRNA&scATAC	scRNA&protein
Multi-omics	N.A.	10x Genomics Multiome ATAC+RNA kit	CITE-seq
X (cells x features)	2,000x500	1,276x6,275	30,672x25
Y (cells x features)	2,000x(1,000~10,000)	1,276x59,353	30,672x3,000
Z0	2,000x500	1,276x6,275	30,672x25
bindSC
E	5	15	10
lamda	0.5	0.5	0.5
alpha	0.5	0.5	0.5
delta	0.01 (default)	0.01 (default)	0.01 (default)
Seurat
reductions	CCA	CCA	CCA
k (CCA)	5	15	10
LIGER
k (optimizeALS)	5	15	10
lamda	5 (default)	5 (default)	5 (default)
Harmony
dim.use	5	15	10
